# Supplementary material for: Genomic dissection of the antimicrobial resistance epidemiology of Salmonella Typhimurium
Source: Front Microbiol. 2025 Nov 20;16:1683995. doi: 10.3389/fmicb.2025.1683995 (PMC12675436; doi:10.3389/fmicb.2025.1683995)
Supplement: Supplementary file 3 [file Table_1.xlsx]

## Sheet: Table S1
Table S1:	Colistin resistance mechanisms identified in the dataset.
Resistance mechanism	Number of isolates	Interpretation
mcr-9	206	Susceptible
mcr-1.1	126	Resistant
mcr-3.1	46	Resistant
mcr-5.1	20	Resistant
mcr-4.6	5	Resistant
mcr-3.2	4	Resistant
mcr-3.20	4	Resistant
mcr-3.24	3	Resistant
mcr-4.2	3	Resistant
mcr-3.21	4	Resistant
pmrA_R81C	1	Resistant
pmrA_G53E	1	Resistant
mcr-3.40	1	Resistant
mcr-4.1	1	Resistant
pmrB_V161G	1	Resistant

## Sheet: Table S2
Table S2:	16S rRNA methylase genes (aminoglycoside resistance) identified in the dataset.
Resistance mechanism	Number of isolates	Interpretation
armA	24	Resistant
rmtE1	19	Resistant
rmtB1	1	Resistant

## Sheet: Table S3
Table S3: Accuracy of AbritAMR’s genotypic prediction compared to antibiotic susceptibility testing results, using STm genomes from NCBI Pathogen Detection that were both whole-genome sequenced and phenotypically tested.
AbritAMR antibiotic name	NCBI Pathogen Detection antibiotic name	Total	TN	TP	FN	FP	Accuracy	Genes (TP)	Genes (FP)
Tetracycline	tetracycline	950	175	763	7	5	98.7	tet(A)=671,tet(G)=43,tet(A);tet(C)=18,tet(B)=13,tet(A)*=8,tet(A)*;tet(M)*=3,tet(A);tet(B)=2,tet(A);tet(B)*=2,tet(A);tet(G)=1,tet(B);tet(G)=1,tet(M)*=1	tet(A)=5
Streptomycin	streptomycin	949	727	185	25	12	96.1	aadA2=52,aph(3'')-Ib;aph(6)-Id=46,aadA1=36,aph(3'')-Ib=25,aadA1;aph(3'')-Ib;aph(6)-Id=6,aadA2;aph(3'')-Ib;aph(6)-Id=5,aadA7;aph(3'')-Ib;aph(6)-Id=4,aadA12=2,aadA1;aadA2*=2,aadA5;aph(3'')-Ib;aph(6)-Id=2,aadA1;aadA2=1,aadA1;aadA2;aph(3'')-Ib;aph(6)-Id=1,aph(3'')-Ib*;aph(6)-Id=1,aph(3'')-Ib;aph(6)-Ic;aph(6)-Id=1,aph(3'')-Ib;aph(6)-Id*=1	aadA1=7,aadA1*=1,aadA1;aadA2=1,aadA2=1,aph(3'')-Ib=1,aph(3'')-Ib;aph(6)-Id=1
Ampicillin	ampicillin	951	489	441	14	7	97.8	blaCMY-2=305,blaTEM-1=51,blaCARB-2=45,blaCMY-2;blaTEM-1=32,blaCMY-2*=4,blaCARB-2;ramR_T50P=2,blaCARB-2;blaTEM-1=1,blaHER-3=1	blaCARB-2=3,ramR_T18P=2,blaCMY-2=1,blaCMY-61*=1
Sulfathiazole	sulfisoxazole	909	141	728	31	9	95.6	sul2=646,sul1=42,sul1;sul2=30,sul1*;sul2=5,sul3=2,sul1;sul3=1,sul2*=1,sul2;sul3=1	sul2=6,sul1;sul2=2,sul2*=1
Chloramphenicol	chloramphenicol	952	872	70	7	3	98.9	floR=54,floR*=5,cmlA1;floR=2,floR;ramR_T50P=2,ramR_T18P=2,catA1*=1,catA1;floR=1,cmlA1=1,cmlA1;floR*=1,floR;oqxA;oqxB=1	floR=3
Trim-Sulpha	trimethoprim-sulfamethoxazole	951	943	8	0	0	100	dfrA12;sul3=2,dfrA17;sul2=2,dfrA12;sul1=1,dfrA12;sul2=1,dfrA12;sul2;sul3=1,dfrA1;dfrA14;sul1=1
Cefotaxime	ceftriaxone	952	593	340	15	4	98	blaCMY-2=335,blaCMY-2*=4,blaCTX-M-15=1	blaCMY-2=3,blaCMY-61*=1
Kanamycin	kanamycin	523	422	85	14	2	96.9	aph(3')-Ia=83,aph(3')-IIa=1,aph(3')-Ia*=1	aph(3')-Ia*=2
Gentamicin	gentamicin	950	895	44	9	2	98.8	aac(3)-VIa=34,aac(3)-IId=7,aac(3)-IIe=1,aac(3)-VIa*=1,aac(3)-VIa;aac(6')-Ib4;grdA=1	aac(3)-VIa=2
Azithromycin	azithromycin	569	567	2	0	0	100	mph(A)=2
Ciprofloxacina	ciprofloxacina	952	935	7	4	6	98.9	qnrB19=2,aac(6')-Ib-cr5;qnrB1=1,gyrA_D87G=1,gyrA_S83F=1,gyrB_S464Y=1,oqxA;oqxB;qnrB19=1	ramR_T18P=2,ramR_T50P=2,gyrA_D82N=1,qnrB19=1
Aminoglycosides (Arm/Rmt)	amikacin	382	382	0	0	0	100
Meropenem	meropenem	281	281	0	0	0	100
						Average accuracy=	98.4385
a For simplicity, ciprofloxacin intermediate and resistant isolates were treated as one class in the analysis.

## Sheet: Table S4
Table S4: Top 10 MGT1 STs, in descending order in the complete dataset, and within UK, USA, and Other, in two timeframes, 2015-2018 and 2019-2022.
Overall				UK							USA							Other
				2015-2018			2019-2022				2015-2018			2019-2022				2015-2018			2019-2022
ST	#	%		ST	#	%	ST	#	%		ST	#	%	ST	#	%		ST	#	%	ST	#	%
19	46667	70.8		19	3213	45.1	19	2529	49.9		19	4374	91.3	19	4502	86.3		19	1811	61.2	19	1609	68.1
34	9122	13.8		34	2913	40.9	34	1788	35.3		34	88	1.8	34	446	8.6		34	718	24.3	313	210	8.9
313	3147	4.8		36	532	7.5	36	448	8.8		2072	51	1.1	2072	46	0.9		36	98	3.3	34	176	7.4
36	2053	3.1		313	154	2.2	313	89	1.8		36	50	1	0	41	0.8		313	80	2.7	99	108	4.6
0a	699	1.1		323	57	0.8	0	72	1.4		99	38	0.8	36	38	0.7		99	76	2.6	0	66	2.8
102	472	0.7		568	40	0.6	323	36	0.7		2076	28	0.6	99	35	0.7		2089	38	1.3	36	61	2.6
99	466	0.7		NT	39	0.5	568	29	0.6		3438	27	0.6	213	19	0.4		0	29	1	568	41	1.7
213	444	0.7		213	34	0.5	213	20	0.4		302	21	0.4	302	17	0.3		213	18	0.6	213	32	1.4
NTb	441	0.7		128	18	0.3	NT	9	0.2		213	19	0.4	2379	15	0.3		NT	12	0.4	2297	22	0.9
2072	402	0.6		0	14	0.2	128	9	0.2		NT	15	0.3	128	15	0.3		302	10	0.3	128	9	0.4
Sum	63913	97			7014	98.6		5029	99.3			4711	98.3		5174	99.3			2890	97.7		2334	98.8
Note: The second last row indicates the total number of STs, and the last row indicates the sum of values displayed in the table.
aNew ST
bST was not assigned due to missing- or poor- sequencing quality of the sequence required for typing.

## Sheet: Table S5
Table S5. Number of MGT ST classified as resistant to one or more antibiotics, or intermediate to ciprofloxacin.
Number of Drugs	Number of resistant MGT STs
1	146
2	91
3	44
4	48
5	25
6	37
7	9
8	5
9	2
Total	407

## Sheet: Table S6
Table S6. Cefotaxime resistance mechanisms identified in isolates not classified within MGT STs defined as cefotaxime resistant.
Cefotaxime - Resistance mechanism	Count	Interpretation
blaCMY-2	1376	Resistant
blaCTX-M-15	99	Resistant
blaCTX-M-55	88	Resistant
blaSHV-12	60	Resistant
blaCTX-M-1	56	Resistant
blaCTX-M-9	27	Resistant
blaCTX-M-14	24	Resistant
blaCTX-M-5	19	Resistant
blaCTX-M-65	12	Resistant
blaDHA-1	10	Resistant
blaSHV-2A	10	Resistant
blaCMY-2*	9	Resistant
blaCTX-M-3	7	Resistant
blaCTX-M-27	6	Resistant
blaCTX-M-104	5	Resistant
blaCTX-M-2	5	Resistant
blaOXA-17	5	Resistant
blaCTX-M-64	4	Resistant
blaSHV-2	4	Resistant
blaCTX-M-8	4	Resistant
blaCMY-4	3	Resistant
blaEC-15*	3	Resistant
blaCMY-2;blaCTX-M-14	3	Resistant
blaFOX-5	2	Resistant
blaPER-2	2	Resistant
blaCTX-M-15;blaCTX-M-5	2	Resistant
blaCTX-M-32	2	Resistant
blaCTX-M-115	2	Resistant
blaCMY-61*	2	Resistant
blaSHV-5	2	Resistant
blaCMY-2;blaDHA-1	2	Resistant
blaTEM-131	1	Resistant
blaSHV-7	1	Resistant
blaSHV-30*	1	Resistant
blaTEM-12	1	Resistant
blaCTX-M-3;blaCTX-M-5	1	Resistant
blaSHV-12*	1	Resistant
blaCTX-M-14;blaCTX-M-55	1	Resistant
blaCTX-M-12;blaSHV-5	1	Resistant
blaCMY-2;blaSHV-12	1	Resistant
blaCMY-2;blaCTX-M-56	1	Resistant
blaCMY-2;blaCTX-M-15	1	Resistant
blaCMY-2;blaCTX-M-1	1	Resistant
blaTEM-19	1	Resistant
*Indicates ≤ 10% of the sequence is missing.

## Sheet: Table S7
Table S7. Ciprofloxacin resistance and intermediate mechanisms identified in isolates not classified within MGT STs defined as ciprofloxacin resistant or intermediate.
Ciprofloxacin - Resistance mechanism	Count	Interpretation
qnrB19	648	Intermediate
qnrS1	449	Intermediate
gyrA_S83F	263	Intermediate
gyrA_D87N	257	Intermediate
gyrA_S83Y	175	Intermediate
gyrA_D87Y	144	Intermediate
gyrA_D87G	118	Intermediate
qnrB2	55	Intermediate
ramR_T18P	37	Intermediate
aac(6')-Ib-cr5	28	Intermediate
qnrA1	20	Intermediate
gyrB_E466D	17	Intermediate
qnrB1	14	Intermediate
ramR_G25A	10	Intermediate
qnrS2	9	Intermediate
qnrB4	8	Intermediate
gyrA_A119E	7	Intermediate
qnrD1	6	Intermediate
ramR_T50P	6	Intermediate
gyrA_D82N	6	Intermediate
gyrB_S464F	5	Intermediate
qnrS13	5	Intermediate
qnrS11	4	Intermediate
qnrVC4*	3	Intermediate
qnrB19*	3	Intermediate
gyrB_S464Y	2	Intermediate
qnrS1*	2	Intermediate
oqxA	2	Intermediate
qnrB9	2	Intermediate
qnrVC4	2	Intermediate
qnrB77	2	Intermediate
gyrA_G81C	2	Intermediate
qnrB7	2	Intermediate
gyrA_S83A	1	Intermediate
qnrVC1	1	Intermediate
qnrB17	1	Intermediate
oqxA;oqxB	55	Resistant
aac(6')-Ib-cr5;qnrB1	27	Resistant
oqxA;oqxB;qnrS1	17	Resistant
aac(6')-Ib-cr5;gyrA_D87N	15	Resistant
aac(6')-Ib-cr5;gyrA_D87N;oqxA;oqxB	15	Resistant
oqxA2;oqxB2	11	Resistant
gyrA_S83Y;oqxA;oqxB	11	Resistant
aac(6')-Ib-cr5;qnrS1	10	Resistant
gyrA_S83Y;qnrB19	9	Resistant
gyrA_D87N;gyrA_S83F;parC_S80R	9	Resistant
oqxA;oqxB19*	9	Resistant
qnrB19;qnrS1	6	Resistant
gyrA_S83F;qnrS1	6	Resistant
qnrB19;ramR_T18P	6	Resistant
gyrA_D87N;qnrS1	6	Resistant
gyrA_D87N;gyrB_E466D;parC_E84G	6	Resistant
aac(6')-Ib-cr5;gyrA_S83F	6	Resistant
gyrA_D87N;gyrA_S83A;gyrB_S464F;parC_S80I	6	Resistant
gyrA_S83Y;qnrS1	5	Resistant
gyrA_D87G;gyrA_S83F;parC_S80I	5	Resistant
gyrA_D87G;oqxA2;oqxB*	4	Resistant
oqxA2*;oqxB*;qnrS2	4	Resistant
aac(6')-Ib-cr5;gyrA_D87Y;oqxA;oqxB	4	Resistant
gyrA_D87N;oqxA;oqxB19*	4	Resistant
gyrA_D87N;parC_S80I;qnrB19	4	Resistant
oqxA;oqxB;qnrB19	4	Resistant
qnrS1;qnrS2	3	Resistant
gyrA_D87N;oqxA;oqxB	3	Resistant
aac(6')-Ib-cr5;oqxA;oqxB	3	Resistant
qnrS13;qnrVC4*	3	Resistant
gyrA_D87N;gyrA_S83F	2	Resistant
gyrA_S83F;qnrB19	2	Resistant
oqxA;oqxB;qnrB4	2	Resistant
aac(6')-Ib-cr5;qnrB6	2	Resistant
gyrA_D87G;gyrA_S83Y;parC_S80I	2	Resistant
qnrS1;qnrVC4*	2	Resistant
qnrB2;ramR_T18P	1	Resistant
oqxA;oqxB;qnrS13	1	Resistant
qnrB4;qnrS1	1	Resistant
oqxA;oqxB19*;qnrB19	1	Resistant
oqxB;qnrB19	1	Resistant
qnrB19;qnrVC4	1	Resistant
oqxB;qnrS1	1	Resistant
qnrA1;qnrB7	1	Resistant
oqxA*;oqxB	1	Resistant
aac(6')-Ib-cr5;gyrA_D87G;gyrA_S83F;parC_S80I	1	Resistant
gyrA_S83Y;parC_S80R	1	Resistant
gyrA_S83Y;parC_S80I;qnrB19	1	Resistant
aac(6')-Ib-cr5;gyrA_D87Y	1	Resistant
aac(6')-Ib-cr5;oqxA;oqxB;qnrB6	1	Resistant
aac(6')-Ib-cr5;oqxA;oqxB;qnrS2	1	Resistant
aac(6')-Ib-cr5;qnrB1;qnrB19	1	Resistant
aac(6')-Ib-cr5;qnrB6;qnrS1	1	Resistant
aac(6')-Ib-cr5;qnrS1*	1	Resistant
gyrA_D87G;oqxA;oqxB	1	Resistant
gyrA_D87N;gyrA_S83F;parC_S80I	1	Resistant
gyrA_D87N;gyrA_S83F;parC_S80R;qepA1	1	Resistant
gyrA_D87N;ramR_T18P	1	Resistant
gyrA_D87Y;oqxA2;oqxB*	1	Resistant
gyrA_D87Y;oqxA;oqxB	1	Resistant
gyrA_D87Y;qnrB19	1	Resistant
gyrA_S83F;gyrB_E466D	1	Resistant
gyrA_S83F;qnrVC4*	1	Resistant
gyrA_S83F;ramR_T18P	1	Resistant
gyrA_S83Y;oqxA*;parC_S80I;qnrB19	1	Resistant
gyrA_S83Y;oqxA;oqxB;parC_S80I;qnrB19	1	Resistant
gyrA_S83Y;oqxA;oqxB;qnrB19	1	Resistant
gyrA_S83F;parC_S80R	1	Resistant
*Indicates ≤ 10% of the sequence is missing.
